# Supplementary material for: Two Cdc2 Kinase Genes with Distinct Functions in Vegetative and Infectious Hyphae in Fusarium graminearum
Source: PLoS Pathog. 2015 Jun 17;11(6):e1004913. doi: 10.1371/journal.ppat.1004913 (PMC4470668; doi:10.1371/journal.ppat.1004913)
Supplement: S2 Table — (XLSX) [file ppat.1004913.s010.xlsx]

## Sheet: Sheet1
	Table S1. Gene ID or accession number of mitotic kinase orthologs in representative fungal species
	Organism	CDC2	Mcs6	CAK1	SWE1	IPL1	CDC5	KIN3	DBF2/DBF20	CBK1	CDC15	BUB1	MPS1	TEL1	MEC1	CHK1	RAD53	DUN1	SCH9	TPK1/2/3	PKC1	VPS34	RCK1/RCK2	ALK1/ALK2	BRSK1/BRSK2
	Homo sapiens	CDK1-CDK3	CDK7	—	MYT1 WEE1 WEE2	AURKA AURKB AURKC	PLK1-PLK4	NEK2	—	STK38 STK38L	—	BUB1	Mps1/TTK	ATM	ATR	Chk1	PRKD1-PRKD3	Chk2 ?	Akt/PKB ?	PKA	PKC	PI3K	MAPKAPK2 MAPKAPK3 MAPKAPK5	haspin	BRSK1 BRSK2
	Fusarium graminearum	Fg08468 Fg03132	Fg07423	Fg04947	Fg10228	Fg06959 Fg02399	Fg01271	Fg09408	Fg08635	Fg01188	Fg10381	Fg01347	Fg01137	Fg05519	Fg13318	Fg01506	Fg00433	Fg07121	Fg00472	Fg07251	Fg09660	FGSG_08522	Fg00786	FGSG_06748	Fg08701
	Neurospora crassa	NCU09778	NCU03659	NCU04426	NCU04326	NCU00108	NCU09258	NCU03187	NCU09071	NCU07296 (COT-1)	NCU01335	NCU10043	NCU00978	NCU00274	NCU11188	NCU08346	NCU02751	NCU21397 NCU02814	NCU03200	NCU06240	NCU06544	NCU00656	NCU09212	NCU00407	NCU09064
	Sclerotinia sclerotiorum	SS1G_02296	SS1G_06051	SS1G_07569	SS1G_04996	SS1G_08653	SS1G_04687	SS1G_05159	SS1G_05114	SS1G_01194	SS1G_03713	SS1G_13275	SS1G_01433	SS1G_03224	SS1G_11597	SS1G_12179	SS1G_01850	SS1G_04069	SS1G_01124	SS1G_13577	SS1G_14026	SS1G_11324	SS1G_06203	SS1G_09672	SS1G_05253
	Stagonospora nodorum	SNOG_13052	SNOG_03503	SNOG_02673	SNOG_09600	SNOG_12634 SNOG_05390	SNOG_04682	SNOG_07431	SNOG_07420	SNOG_07224	SNOG_05171	SNOG_02736	SNOG_04481	SNOG_10359	SNOG_08350	SNOG_05179	SNOG_04124	SNOG_03701	SNOG_08418	SNOG_13001	SNOG_07073	SNOG_12889	SNOG_09831	SNOG_09573	SNOG_07351
	Aspergillus nidulans	ANID_04182	ANID_08285	ANID_00699	ANID_05822	ANID_05815	ANID_01560	ANID_09504 (NIMA)	ANID_08751	ANID_05529	ANID_04385	ANID_03946	ANID_02927	ANID_00038	ANID_06975	ANID_05494	ANID_07563	ANID_04279	ANID_04238	ANID_06305	ANID_00106	ANID_04709	ANID_04483	ANID_02054	ANID_11101
	Candida albicans	CAWG_01920	CAWG_00742	CAWG_04183	CAWG_00431	CAWG_05135	CAWG_01279	CAWG_06115	CAWG_04401	CAWG_00395	CAWG_04266	CAWG_03488	CAWG_02174	CAWG_05096	CAWG_04779	—	CAWG_02698	CAWG_04876	CAWG_04152	CAWG_05817 CAWG_00411	CAWG_02760	CAWG_00745	CAWG_00655 CAWG_05810	—	CAWG_04667 CAWG_00296
	Saccharomyces cerevisiae	YBR160W	YDL108W	YFL029C	YJL187C	YPL209C	YMR001C	YAR018C	YGR092W YPR111W	YNL161W	YAR019C	YGR188C	YDL028C	YBL088C	YBR136W	YBR274W	YPL153C	YDL101C	YHR205W	YJL164C YPL203W YKL166C	YBL105C	YLR240W	YGL158W YLR248W	YGL021W YBL009W	YKL101W YCL024W YDR507C
	Yarrowia lipolytica	XP_500733	XP_502400	XP_502220	XP_504873	XP_504770	XP_503298	XP_504757	XP_500873	XP_500487	XP_505151	XP_501253	XP_505124	XP_502380	XP_505672	—	XP_505933	—	XP_502826	XP_501593	XP_505220	XP_505213	XP_503915	XP_499618	XP_002143064
	Schizosaccharomyces pombe	SPBC11B10.09	SPBC19F8.07	SPAC1D4.06c	SPCC18B5.03 SPBC660.14	SPCC320.13c	SPAC23C11.16	SPAC19E9.02	SPAC24B11.11c SPCC417.06c	SPAC821.12	SPBC21.06c	SPCC1322.12c	SPBC106.01	SPCC23B6.03c	SPBC216.05	SPCC1259.13	SPCC18B5.11c	—	SPAC1B9.02c SPAC22E12.14c	SPBC106.10	SPAC17G8.14c SPBC12D12.04c	SPAC458.05	SPCC1322.08 SPAC23A1.06c	SPAC23C4.03	SPAC644.06c SPAC57A10.02
	Schizosaccharomyces japonicus	SJAG_03048	SJAG_00150	SJAG_01000	SJAG_06375 SJAG_03854	SJAG_01837	SJAG_01805	SJAG_03592	SJAG_04597 SJAG_02736	SJAG_00661	SJAG_04468	SJAG_01082	SJAG_04124	SJAG_03720	SJAG_00364	SJAG_01680	SJAG_04287	—	SJAG_02426 SJAG_16175	SJAG_04312	SJAG_01787 SJAG_00610	SJAG_00114	SJAG_01855 SJAG_01084	SJAG_00678	SJAG_04486 SJAG_06203
	Ustilago maydis	um10705	um04902	—	um06337	um10119	um03234	—	um03446	um04956	um00721	um11215	um10206	um15011	um01110	um11087	—	—	um00602	um04456	um15023	um00453	um10056	um00810	um03928
	Cryptococcus neoformans	CNAG_01664	CNAG_06445	—	CNAG_03171 CNAG_03369	CNAG_01285	CNAG_01907	CNAG_04148	CNAG_02194	CNAG_03567	CNAG_06845	CNAG_03184	CNAG_06697	CNAG_05771	CNAG_02233	CNAG_03167	CNAG_05216	—	CNAG_06301	CNAG_00396	CNAG_01845	CNAG_03821	CNAG_00130	CNAG_01333	XP_567838
	Puccinia graminis	PGTG_06600	PGTG_15320	PGTG_01749	PGTG_19733	PGTG_01580	PGTG_19329	PGTG_10104	PGTG_10256	PGTG_04154	PGTG_05368	PGTG_12663	PGTG_20809	PGTG_22077	PGTG_12078	PGTG_00714	—	—	PGTG_08262	PGTG_17146	PGTG_12641	PGTG_16800	PGTG_21934	PGTG_21214	PGTG_11086
	Allomyces macrogynus	AMAG_07421 AMAG_08317	AMAG_13950	—	—	AMAG_06244 AMAG_11768	AMAG_16970 AMAG_13566	AMAG_06396 AMAG_02635	—	AMAG_16607 AMAG_15565	AMAG_08796 AMAG_10215	—	AMAG_14680 AMAG_19744	AMAG_01892	AMAG_02254 AMAG_02254 AMAG_00751	AMAG_05334	—	AMAG_04260 AMAG_01765	AMAG_11850 AMAG_05050	AMAG_16033 AMAG_05140 AMAG_09183	AMAG_17259 AMAG_13977	AMAG_01912 AMAG_00393	AMAG_03795 AMAG_06949	AMAG_17418 AMAG_17101	AMAG_04228 AMAG_01736
	Batrachochytrium dendrobatidis	BDEG_00575	BDEG_07310	—	BDEG_07247	BDEG_07990	BDEG_02748	BDEG_03325	BDEG_01274	BDEG_01490	BDEG_03068	BDEG_04106	BDEG_04805	BDEG_00210	BDEG_01424	BDEG_00722	—	BDEG_00221	BDEG_04840	BDEG_01696 BDEG_01796 BDEG_03415	BDEG_00430 BDEG_05282	BDEG_08109	BDEG_02018	BDEG_04278	BDEG_01021
	Spizellomyces punctatus	SPPG_09469	SPPG_03982	—	SPPG_07385	SPPG_03591	SPPG_01237	SPPG_04102	SPPG_04390	SPPG_04200	SPPG_01837	SPPG_07068	SPPG_05453	SPPG_05451	SPPG_02557	SPPG_04098	SPPG_00052	SPPG_01878 SPPG_08116	SPPG_00618	SPPG_05824 SPPG_05506	SPPG_02554 SPPG_08617	SPPG_00591	SPPG_02873	SPPG_08081	SPPG_02241
	Encephalitozoon cuniculi	NP_597319	NP_584670	—	NP_597290	NP_585964	XP_965898	—	—	XP_965970	—	—	NP_584578	NP_584638	—	NP_597573	—	—	—	NP_585980	—	—	—	NP_597598	—
	Rhizopus oryzae	RO3G_13495	RO3G_16264	—	—	RO3G_04396 RO3G_02332	—	—	—	RO3G_14382	RO3G_03201 RO3G_16294 RO3G_04911 RO3G_16945 RO3G_12035 RO3G_16165	RO3G_11874	RO3G_05706	RO3G_06833	RO3G_06833	—	—	RO3G_01783 RO3G_08266	—	RO3G_02050 RO3G_17007 RO3G_02632 RO3G_11680 RO3G_16474 RO3G_09740 RO3G_08206 RO3G_04575 RO3G_03866 RO3G_08145 RO3G_03483 RO3G_08604	RO3G_14507 RO3G_11929 RO3G_06078 RO3G_15031	RO3G_07088	RO3G_05074 RO3G_11019	—	RO3G_07362 RO3G_13425 RO3G_12508 RO3G_10249 RO3G_05784 RO3G_17046

## Sheet: Sheet2
	Table S2. Orthologs of mitotic protein kinases in Fusarium graminearum
	Functional category	Fusarium graminearum	Saccharomyces cerevisiae		Schizosaccharomyces pombe		Encephalitozoon cuniculi	Homo sapiens
	Essential in both F. graminearum and S. cerevisiae	FGSG_08468, FGSG_03132	CDC28	YBR160W	cdc2	SPBC11B10.09	NP_597319	CDK1-CDK3
		FGSG_06959, FGSG_02399	IPL1	YPL209C	ark1	SPCC320.13c	NP_585964	AURKA AURKB AURKC
		FGSG_07423	KIN28	YDL108W	mcs6/crk1	SPBC19F8.07	NP_584670	CDK7
		FGSG_09660	PKC1	YBL105C	pck1, pck2	SPAC17G8.14c SPBC12D12.04c	—	PKC
		FGSG_01271	CDC5	YMR001C	plo1	SPAC23C11.16	XP_965898	PLK1-PLK4
		FGSG_01137	MPS1	YDL028C	mph1	SPBC106.01	NP_584578	Mps1/TTK
	Essential in S. cerevisiae but not in F. graminearum	FGSG_04947	CAK1	YFL029C	csk1	SPAC1D4.06c	—	—
		FGSG_00433	RAD53	YPL153C	cds1	SPCC18B5.11c	—	PRKD1-PRKD3
		FGSG_10381	CDC15	YAR019C	cdc7	SPBC21.06c	—	—
		FGSG_08635	DBF2, DBF20	YGR092W, YPR111W	sid2, mug27/slk1	SPAC24B11.11c SPCC417.06c	—	—
		FGSG_13318	MEC1	YBR136W	rad3	SPBC216.05	—	ATR
	Essential in F. graminearum but not in S. cerevisiae	FGSG_09408	KIN3	YAR018C	fin1	SPAC19E9.02	—	NEK2
	Non-essential in both F. graminearum and S. cerevisiae	FGSG_10228	SWE1	YJL187C	wee1, mik1	SPCC18B5.03 SPBC660.14	NP_597290	MYT1 WEE1 WEE2
		FGSG_01188	CBK1	YNL161W	Orb6	SPAC821.12	XP_965970	STK38 STK38L
		FGSG_01347	BUB1	YGR188C	bub1	SPCC1322.12c	—	BUB1
		FGSG_05519	TEL1	YBL088C	tel1	SPCC23B6.03c	NP_584638	ATM
		FGSG_01506	CHK1	YBR274W	chk1	SPCC1259.13	NP_597573	Chk1
		FGSG_07121	DUN1	YDL101C	—	—	—	Chk2
		FGSG_00472	SCH9	YHR205W	sck1, sck2	SPAC1B9.02c SPAC22E12.14c	—	Akt/PKB
		FGSG_07251	TPK1, TPK2, TPK3	YJL164C, YPL203W, YKL166C	pka1	SPBC106.10	NP_585980	PKA
		FGSG_08522	VPS34	YLR240W	pik3	SPAC458.05	—	PI3K
		FGSG_00786	RCK1, RCK2	YGL158W, YLR248W	srk1/mkp1, cmk2/mkp2	SPCC1322.08 SPAC23A1.06c	—	MAPKAPK2 MAPKAPK3 MAPKAPK5
		FGSG_06748	ALK1, ALK2	YGL021W, YBL009W	hrk1	SPAC23C4.03	NP_597598	haspin
		FGSG_08701	HSL1/NIK1, KCC4, GIN4	YKL101W, YCL024W, YDR507C	cdr1/Nim1, cdr2	SPAC644.06c SPAC57A10.02	—	BRSK1 BRSK2
